# Supplementary material for: Helper T cell immunity in humans with inherited CD4 deficiency
Source: J Exp Med. 2024 Apr 1;221(5):e20231044. doi: 10.1084/jem.20231044 (PMC10983808; doi:10.1084/jem.20231044)
Supplement: Table S1 — shows variants found in homozygous state either in patients or in public databases. [file JEM_20231044_TableS1.xlsx]

## Sheet: Sheet1
	GnomAD v3.1.1
		cDNA	protein	Allele Count	Allele Number	Allele Frequency	Homozygote Count	Hemizygote Count	Allele Count Other	Allele Number Other	Homozygote Count Other	Hemizygote Count Other	Allele Count Latino/Admixed American	Allele Number Latino/Admixed American	Homozygote Count Latino/Admixed American	Hemizygote Count Latino/Admixed American	Allele Count European (Finnish)	Allele Number European (Finnish)	Homozygote Count European (Finnish)	Hemizygote Count European (Finnish)	Allele Count Amish	Allele Number Amish	Homozygote Count Amish	Hemizygote Count Amish	Allele Count East Asian	Allele Number East Asian	Homozygote Count East Asian	Hemizygote Count East Asian	Allele Count Middle Eastern	Allele Number Middle Eastern	Homozygote Count Middle Eastern	Hemizygote Count Middle Eastern	Allele Count African/African-American	Allele Number African/African-American	Homozygote Count African/African-American	Hemizygote Count African/African-American	Allele Count South Asian	Allele Number South Asian	Homozygote Count South Asian	Hemizygote Count South Asian	Allele Count Ashkenazi Jewish	Allele Number Ashkenazi Jewish	Homozygote Count Ashkenazi Jewish	Hemizygote Count Ashkenazi Jewish	Allele Count European (non-Finnish)	Allele Number European (non-Finnish)	Homozygote Count European (non-Finnish)	Hemizygote Count European (non-Finnish)
P4, P5		c.235 C>T	p.R79C	2	152112	1.31482e-05	0	0	0	2092	0	0	0	15274	0	0	0	10610	0	0	0	910	0	0	0	5186	0	0	0	316	0	0	0	41388	0	0	0	4830	0	0	2	3472	0	0	0	68034	0	0
P1		c.491delA	p.Q164Rfs*34	4	151996	2.63165e-05	0	0	0	2084	0	0	1	15262	0	0	0	10600	0	0	0	912	0	0	0	5194	0	0	0	316	0	0	1	41352	0	0	0	4824	0	0	0	3472	0	0	2	67980	0	0
P2, P3		c.493G>T	p.G165W	5	152062	3.28813e-05	0	0	0	2090	0	0	1	15266	0	0	0	10612	0	0	0	912	0	0	1	5190	0	0	0	316	0	0	0	41390	0	0	1	4830	0	0	0	3470	0	0	2	67986	0	0
P6		c.1 A>G	predicted p.M1V	2	152122	1.31473e-05	0	0	0	2086	0	0	0	15252	0	0	0	10620	0	0	0	912	0	0	0	5190	0	0	0	316	0	0	0	41416	0	0	0	4832	0	0	0	3470	0	0	2	68028	0	0
Public Databases variants		c.571A>G	p.K191E	920	152092	0.00604897	10	0	7	2090	0	0	46	15284	0	0	0	10604	0	0	0	912	0	0	0	5190	0	0	0	316	0	0	858	41408	10	0	0	4826	0	0	0	3472	0	0	9	67990	0	0
		c.680T>C	p. F227S	3130	152108	0.0205775	96	0	31	2088	0	0	158	15278	0	0	0	10610	0	0	0	912	0	0	0	5194	0	0	0	316	0	0	2912	41406	96	0	0	4818	0	0	0	3472	0	0	29	68014	0	0
		c.793C>T	p. R265W	9064	152120	0.0595845	831	0	91	2094	4	0	430	15278	10	0	0	10622	0	0	0	912	0	0	179	5194	3	0	8	316	0	0	8185	41370	813	0	34	4832	1	0	48	3472	0	0	89	68030	0	0
	*	c.1090G>C	p. R354Q	265	152188	0.00174127	0	0	4	2094	0	0	27	15284	0	0	0	10620	0	0	0	912	0	0	0	5196	0	0	0	316	0	0	233	41432	0	0	0	4832	0	0	0	3470	0	0	1	68032	0	0
	**	c.1201G>A	p. V401M	9	152210	5.91288e-05	0	0	0	2090	0	0	9	15292	0	0	0	10618	0	0	0	912	0	0	0	5192	0	0	0	316	0	0	0	41458	0	0	0	4826	0	0	0	3472	0	0	0	68034	0	0
		c.1235T>C	p. I412T	915	152202	0.00601175	9	0	11	2090	0	0	43	15286	0	0	0	10628	0	0	0	912	0	0	5	5188	0	0	10	316	0	0	769	41450	9	0	3	4832	0	0	11	3468	0	0	63	68032	0	0
	***	c.1274G>A	p. R425Q	32	152164	0.000210299	0	0	3	2090	0	0	0	15274	0	0	0	10614	0	0	0	910	0	0	0	5192	0	0	0	316	0	0	29	41434	0	0	0	4834	0	0	0	3472	0	0	0	68028	0	0
		c.1292G>A	p. R431Q	63	151904	0.000414736	1	0	6	2084	0	0	11	15256	1	0	0	10592	0	0	0	910	0	0	42	5158	0	0	0	316	0	0	0	41344	0	0	4	4816	0	0	0	3470	0	0	0	67958	0	0
		c.1286C>T	p. A429V	117	151780	0.000770853	1	0	12	2092	1	0	11	15232	0	0	4	10568	0	0	0	912	0	0	0	5154	0	0	2	316	0	0	12	41266	0	0	2	4810	0	0	4	3472	0	0	70	67958	0	0
		*	Found homozygous in ATAVDB
		**	Found homozygous in TOPMed Bravo
		***	Found homozygous in GME
	GME
		cDNA	protein	GME Allele Frequency	GME Genotype Count	Allele Count	NWA Allele Count	NEA Allele Count	AP Allele Count	Israel Allele Count	SD Allele Count	TP Allele Count	CA Allele Count
Public Databases variants		c. 725C>G	p. A242G	0.0151057	40.2264	30.1956	3.92014	13.8174	6.63333	0.416667	2.21112	6.42361	5.13057
		GME: Greater Middle East; NWA: Northwest Africa; NEA: Northeast Africa; AP: Aribian Peninsula; TP: Turkish Peninsula; CA: Central Asia

## Sheet: Sheet3
Sup. Table 1: Variants found in homozygous state either in patients or in public databases
GnomAD v3.1.1
	P1	P2, P3		P4, P5	P6	P7	Public Databases variants
										*	**		***
cDNA	c.491delA	c.245C>G	c.493G>T	c.235 C>T	c.1A>G	c.1157-1G>A	c.571A>G	c.680T>C	c.793C>T	c.1090G>C	c.1201G>A	c.1235T>C	c.1274G>A	c.1292G>A	c.1286C>T
protein	p.Q164Rfs*34	p.S82*	p.G165W	p.R79C	predicted p.M1V	p.V386_R426delfs*13 and p.V386_Q395delfs*45	p.K191E	p. F227S	p. R265W	p. R354Q	p. V401M	p. I412T	p. R425Q	p. R431Q	p. A429V
Allele Count	4	private	5	2	2	private	920	3130	9064	265	9	915	32	63	117
Allele Number	151996	\	152062	152112	152122	\	152092	152108	152120	152188	152210	152202	152164	151904	151780
Allele Frequency	2.63165e-05	\	3.28813e-05	1.31482e-05	1.31473e-05	\	0.00604897	0.0205775	0.0595845	0.00174127	5.91288e-05	0.00601175	0.000210299	0.000414736	0.000770853
Homozygote Count	0	\	0	0	0	\	10	96	831	0	0	9	0	1	1
Hemizygote Count	0	\	0	0	0	\	0	0	0	0	0	0	0	0	0
Allele Count Other	0	\	0	0	0	\	7	31	91	4	0	11	3	6	12
Allele Number Other	2084	\	2090	2092	2086	\	2090	2088	2094	2094	2090	2090	2090	2084	2092
Homozygote Count Other	0	\	0	0	0	\	0	0	4	0	0	0	0	0	1
Hemizygote Count Other	0	\	0	0	0	\	0	0	0	0	0	0	0	0	0
Allele Count Latino/Admixed American	1	\	1	0	0	\	46	158	430	27	9	43	0	11	11
Allele Number Latino/Admixed American	15262	\	15266	15274	15252	\	15284	15278	15278	15284	15292	15286	15274	15256	15232
Homozygote Count Latino/Admixed American	0	\	0	0	0	\	0	0	10	0	0	0	0	1	0
Hemizygote Count Latino/Admixed American	0	\	0	0	0	\	0	0	0	0	0	0	0	0	0
Allele Count European (Finnish)	0	\	0	0	0	\	0	0	0	0	0	0	0	0	4
Allele Number European (Finnish)	10600	\	10612	10610	10620	\	10604	10610	10622	10620	10618	10628	10614	10592	10568
Homozygote Count European (Finnish)	0	\	0	0	0	\	0	0	0	0	0	0	0	0	0
Hemizygote Count European (Finnish)	0	\	0	0	0	\	0	0	0	0	0	0	0	0	0
Allele Count Amish	0	\	0	0	0	\	0	0	0	0	0	0	0	0	0
Allele Number Amish	912	\	912	910	912	\	912	912	912	912	912	912	910	910	912
Homozygote Count Amish	0	\	0	0	0	\	0	0	0	0	0	0	0	0	0
Hemizygote Count Amish	0	\	0	0	0	\	0	0	0	0	0	0	0	0	0
Allele Count East Asian	0	\	1	0	0	\	0	0	179	0	0	5	0	42	0
Allele Number East Asian	5194	\	5190	5186	5190	\	5190	5194	5194	5196	5192	5188	5192	5158	5154
Homozygote Count East Asian	0	\	0	0	0	\	0	0	3	0	0	0	0	0	0
Hemizygote Count East Asian	0	\	0	0	0	\	0	0	0	0	0	0	0	0	0
Allele Count Middle Eastern	0	\	0	0	0	\	0	0	8	0	0	10	0	0	2
Allele Number Middle Eastern	316	\	316	316	316	\	316	316	316	316	316	316	316	316	316
Homozygote Count Middle Eastern	0	\	0	0	0	\	0	0	0	0	0	0	0	0	0
Hemizygote Count Middle Eastern	0	\	0	0	0	\	0	0	0	0	0	0	0	0	0
Allele Count African/African-American	1	\	0	0	0	\	858	2912	8185	233	0	769	29	0	12
Allele Number African/African-American	41352	\	41390	41388	41416	\	41408	41406	41370	41432	41458	41450	41434	41344	41266
Homozygote Count African/African-American	0	\	0	0	0	\	10	96	813	0	0	9	0	0	0
Hemizygote Count African/African-American	0	\	0	0	0	\	0	0	0	0	0	0	0	0	0
Allele Count South Asian	0	\	1	0	0	\	0	0	34	0	0	3	0	4	2
Allele Number South Asian	4824	\	4830	4830	4832	\	4826	4818	4832	4832	4826	4832	4834	4816	4810
Homozygote Count South Asian	0	\	0	0	0	\	0	0	1	0	0	0	0	0	0
Hemizygote Count South Asian	0	\	0	0	0	\	0	0	0	0	0	0	0	0	0
Allele Count Ashkenazi Jewish	0	\	0	2	0	\	0	0	48	0	0	11	0	0	4
Allele Number Ashkenazi Jewish	3472	\	3470	3472	3470	\	3472	3472	3472	3470	3472	3468	3472	3470	3472
Homozygote Count Ashkenazi Jewish	0	\	0	0	0	\	0	0	0	0	0	0	0	0	0
Hemizygote Count Ashkenazi Jewish	0	\	0	0	0	\	0	0	0	0	0	0	0	0	0
Allele Count European (non-Finnish)	2	\	2	0	2	\	9	29	89	1	0	63	0	0	70
Allele Number European (non-Finnish)	67980	\	67986	68034	68028	\	67990	68014	68030	68032	68034	68032	68028	67958	67958
Homozygote Count European (non-Finnish)	0	\	0	0	0	\	0	0	0	0	0	0	0	0	0
Hemizygote Count European (non-Finnish)	0	\	0	0	0	\	0	0	0	0	0	0	0	0	0
*	Found homozygous in ATAVDB
**	Found homozygous in TOPMed Bravo
***	Found homozygous in GME
GME
			cDNA	protein	GME Allele Frequency		GME Genotype Count	Allele Count	NWA Allele Count	NEA Allele Count	AP Allele Count	Israel Allele Count	SD Allele Count	TP Allele Count	CA Allele Count
Public Databases variants			c. 725C>G	p. A242G	0.0151057		40.2264	30.1956	3.92014	13.8174	6.63333	0.416667	2.21112	6.42361	5.13057
	GME: Greater Middle East; NWA: Northwest Africa; NEA: Northeast Africa; AP: Aribian Peninsula; TP: Turkish Peninsula; CA: Central Asia

## Sheet: Sheet2
		P4, P5	P1	P2, P3	P6	Public Databases variants															Public Databases variants
GnomAD v3.1.1									*	**		***							GME
	cDNA	c.235 C>T	c.491delA	c.493G>T	c.1 A>G	c.571A>G	c.680T>C	c.793C>T	c.1090G>C	c.1201G>A	c.1235T>C	c.1274G>A	c.1292G>A	c.1286C>T		*	**	***		cDNA	c. 725C>G		GME: Greater Middle East; NWA: Northwest Africa; NEA: Northeast Africa; AP: Aribian Peninsula; TP: Turkish Peninsula; CA: Central Asia
	protein	p.R79C	p.Q164Rfs*34	p.G165W	predicted p.M1V	p.K191E	p. F227S	p. R265W	p. R354Q	p. V401M	p. I412T	p. R425Q	p. R431Q	p. A429V		Found homozygous in ATAVDB	Found homozygous in TOPMed Bravo	Found homozygous in GME		protein	p. A242G
	Allele Count	2	4	5	2	920	3130	9064	265	9	915	32	63	117						GME Allele Frequency	0.0151057
	Allele Number	152112	151996	152062	152122	152092	152108	152120	152188	152210	152202	152164	151904	151780						GME Genotype Count	40.2264
	Allele Frequency	1.31482e-05	2.63165e-05	3.28813e-05	1.31473e-05	0.00604897	0.0205775	0.0595845	0.00174127	5.91288e-05	0.00601175	0.000210299	0.000414736	0.000770853						Allele Count	30.1956
	Homozygote Count	0	0	0	0	10	96	831	0	0	9	0	1	1						NWA Allele Count	3.92014
	Hemizygote Count	0	0	0	0	0	0	0	0	0	0	0	0	0						NEA Allele Count	13.8174
	Allele Count Other	0	0	0	0	7	31	91	4	0	11	3	6	12						AP Allele Count	6.63333
	Allele Number Other	2092	2084	2090	2086	2090	2088	2094	2094	2090	2090	2090	2084	2092						Israel Allele Count	0.416667
	Homozygote Count Other	0	0	0	0	0	0	4	0	0	0	0	0	1						SD Allele Count	2.21112
	Hemizygote Count Other	0	0	0	0	0	0	0	0	0	0	0	0	0						TP Allele Count	6.42361
	Allele Count Latino/Admixed American	0	1	1	0	46	158	430	27	9	43	0	11	11						CA Allele Count	5.13057
	Allele Number Latino/Admixed American	15274	15262	15266	15252	15284	15278	15278	15284	15292	15286	15274	15256	15232
	Homozygote Count Latino/Admixed American	0	0	0	0	0	0	10	0	0	0	0	1	0
	Hemizygote Count Latino/Admixed American	0	0	0	0	0	0	0	0	0	0	0	0	0
	Allele Count European (Finnish)	0	0	0	0	0	0	0	0	0	0	0	0	4
	Allele Number European (Finnish)	10610	10600	10612	10620	10604	10610	10622	10620	10618	10628	10614	10592	10568
	Homozygote Count European (Finnish)	0	0	0	0	0	0	0	0	0	0	0	0	0
	Hemizygote Count European (Finnish)	0	0	0	0	0	0	0	0	0	0	0	0	0
	Allele Count Amish	0	0	0	0	0	0	0	0	0	0	0	0	0
	Allele Number Amish	910	912	912	912	912	912	912	912	912	912	910	910	912
	Homozygote Count Amish	0	0	0	0	0	0	0	0	0	0	0	0	0
	Hemizygote Count Amish	0	0	0	0	0	0	0	0	0	0	0	0	0
	Allele Count East Asian	0	0	1	0	0	0	179	0	0	5	0	42	0
	Allele Number East Asian	5186	5194	5190	5190	5190	5194	5194	5196	5192	5188	5192	5158	5154
	Homozygote Count East Asian	0	0	0	0	0	0	3	0	0	0	0	0	0
	Hemizygote Count East Asian	0	0	0	0	0	0	0	0	0	0	0	0	0
	Allele Count Middle Eastern	0	0	0	0	0	0	8	0	0	10	0	0	2
	Allele Number Middle Eastern	316	316	316	316	316	316	316	316	316	316	316	316	316
	Homozygote Count Middle Eastern	0	0	0	0	0	0	0	0	0	0	0	0	0
	Hemizygote Count Middle Eastern	0	0	0	0	0	0	0	0	0	0	0	0	0
	Allele Count African/African-American	0	1	0	0	858	2912	8185	233	0	769	29	0	12
	Allele Number African/African-American	41388	41352	41390	41416	41408	41406	41370	41432	41458	41450	41434	41344	41266
	Homozygote Count African/African-American	0	0	0	0	10	96	813	0	0	9	0	0	0
	Hemizygote Count African/African-American	0	0	0	0	0	0	0	0	0	0	0	0	0
	Allele Count South Asian	0	0	1	0	0	0	34	0	0	3	0	4	2
	Allele Number South Asian	4830	4824	4830	4832	4826	4818	4832	4832	4826	4832	4834	4816	4810
	Homozygote Count South Asian	0	0	0	0	0	0	1	0	0	0	0	0	0
	Hemizygote Count South Asian	0	0	0	0	0	0	0	0	0	0	0	0	0
	Allele Count Ashkenazi Jewish	2	0	0	0	0	0	48	0	0	11	0	0	4
	Allele Number Ashkenazi Jewish	3472	3472	3470	3470	3472	3472	3472	3470	3472	3468	3472	3470	3472
	Homozygote Count Ashkenazi Jewish	0	0	0	0	0	0	0	0	0	0	0	0	0
	Hemizygote Count Ashkenazi Jewish	0	0	0	0	0	0	0	0	0	0	0	0	0
	Allele Count European (non-Finnish)	0	2	2	2	9	29	89	1	0	63	0	0	70
	Allele Number European (non-Finnish)	68034	67980	67986	68028	67990	68014	68030	68032	68034	68032	68028	67958	67958
	Homozygote Count European (non-Finnish)	0	0	0	0	0	0	0	0	0	0	0	0	0
	Hemizygote Count European (non-Finnish)	0	0	0	0	0	0	0	0	0	0	0	0	0
