# Supplementary material for: Helper T cell immunity in humans with inherited CD4 deficiency
Source: J Exp Med. 2024 Apr 1;221(5):e20231044. doi: 10.1084/jem.20231044 (PMC10983808; doi:10.1084/jem.20231044)
Supplement: Table S4 — shows HPV serologies. [file JEM_20231044_TableS4.xlsx]

## Sheet: Explanations
The sheet "Study Data" contains the net (bead and GST background subtracted) MFI values of all your samples analysed in a 1:100 serum dilution. Values below +1 were set to +1. The MFI values are in columns 'H' to 'AV'.
Suggested antigen specific cut-offs are given in row 1 above the respective antigens, the infectious agents in row 2, the antigens in row 3.
Positivity is defined as MFI above cut-off.
52 samples had quite high background values. We have seen this before as sample specific effect that we - so far- cannot relate to a certain factor. MFIs look fine, thus these samples were flagged in the "Comments" column but not excluded from the analysis.

## Sheet: StudyData
			cut-off	200	200	250	200	571	200	200	250	500	250	150	422	150	394	150	150	150	150	200	712	515	150	200	250	368	200	200	547	371	200	200	200	200	250	200	250	150	150
			Pathogen	Human Papilloma Virus (HPV)
Patients	Projekt	Source	Antigen	1L1	2L1	4L1	5L1	6L1	8L1	9L1	10L1	11L1	12L1	15L1	16L1	17L1	18L1	21L1	22L1	23L1	24L1	27bL1	31L1	33L1	36L1	38L1	41L1	45L1	48L1	50L1	52L1	58L1	60L1	75L1	80L1	7LIF2 L1 (=88L1)	92L1	93L1	96L1	101L1	103L1
P2	CD4	Jacinta BUSTAMANTE		581	1	170	1	1	592	1	80	1	1	1	1	1	31	1	1	1	1	1	10	14	1	1	1	1	1	1	1	1	1	1	1	1	23	1	1	83	1
P3	CD4	Jacinta BUSTAMANTE		74	1	11	111	116	145	141	1	9	169	109	1	718	1	180	15	1	1	1	1	1	121	100	1	1	22	1	1	1	1	118	84	1	102	17	144	51	12
P4	CD4	Jacinta BUSTAMANTE		165	373	225	72	869	83	325	142	656	115	107	490	564	209	181	103	200	104	210	71	62	315	92	396	283	155	126	252	253	70	292	268	75	116	54	88	110	107
P5	CD4	Jacinta BUSTAMANTE		15	54	1	1	188	1	1198	1311	246	174	29	117	12	32	1	14	75	12	53	475	7	75	351	37	15	17	1	65	50	1	59	16	10	23	1	1	329	25
P7	CD4	Jacinta BUSTAMANTE		142	68	142	37	253	42	59	128	133	100	210	188	76	44	72	6	216	1	90	80	30	93	31	66	42	201	100	138	103	1	122	102	30	30	15	20	58	45

## Sheet: Sheet1
Sup. Table 4: HPV serologies
	Antigen
Patients	1L1	2L1	4L1	5L1	6L1	8L1	9L1	10L1	11L1	12L1	15L1	16L1	17L1	18L1	21L1	22L1	23L1	24L1	27bL1	31L1	33L1	36L1	38L1	41L1	45L1	48L1	50L1	52L1	58L1	60L1	75L1	80L1	88L1	92L1	93L1	96L1	101L1	103L1
P2	581	1	170	1	1	592	1	80	1	1	1	1	1	31	1	1	1	1	1	10	14	1	1	1	1	1	1	1	1	1	1	1	1	23	1	1	83	1
P3	74	1	11	111	116	145	141	1	9	169	109	1	718	1	180	15	1	1	1	1	1	121	100	1	1	22	1	1	1	1	118	84	1	102	17	144	51	12
P4	165	373	225	72	869	83	325	142	656	115	107	490	564	209	181	103	200	104	210	71	62	315	92	396	283	155	126	252	253	70	292	268	75	116	54	88	110	107
P5	15	54	1	1	188	1	1198	1311	246	174	29	117	12	32	1	14	75	12	53	475	7	75	351	37	15	17	1	65	50	1	59	16	10	23	1	1	329	25
P7	142	68	142	37	253	42	59	128	133	100	210	188	76	44	72	6	216	1	90	80	30	93	31	66	42	201	100	138	103	1	122	102	30	30	15	20	58	45
cut-off	200	200	250	200	571	200	200	250	500	250	150	422	150	394	150	150	150	150	200	712	515	150	200	250	368	200	200	547	371	200	200	200	200	250	200	250	150	150
	HPV: Human Papilloma Virus
